# Supplementary material for: Enhancing geriatric trauma mortality prediction: Modifying and assessing the Geriatric Trauma Outcome Score with net benefit and decision curve analysis
Source: Acad Emerg Med. 2025 Feb 6;32(6):668–80. doi: 10.1111/acem.15103 (PMC12171684; doi:10.1111/acem.15103)
Supplement: Supplementary file 1 — Figure S1. Table S1. Table S2. Text S1. [file ACEM-32-668-s001.zip]

Archive with 2 entries (2 files):
- Supplemental_Data.docx
- Text S1 TRIPODAI_checklist.pdf
